# Supplementary material for: Synthesis and Modeling of Ezetimibe Analogues
Source: Molecules. 2021 May 22;26(11):3107. doi: 10.3390/molecules26113107 (PMC8196997; doi:10.3390/molecules26113107)
Supplement: Supplementary file 1 [file molecules-26-03107-s001.zip]

Archive with 1 entries (1 files):
- molecules-1186173-supplementary.pdf
